# Supplementary material for: Multifaceted photocatalysis enables cobalt catalyzed enantioselective C–H activation and APEX reaction for C–N axially chiral molecules
Source: Chem Sci. 2025 Sep 11;16(41):19296–303. doi: 10.1039/d5sc05287d (PMC12447758; doi:10.1039/d5sc05287d)
Supplement: SC-016-D5SC05287D-s003 [file SC-016-D5SC05287D-s003.cif]

# Supplementary Information (SI) for Chemical Science.
# This journal is © The Royal Society of Chemistry 2025

####################################################################### 
# 
# This file contains crystal structure data downloaded from the 
# Cambridge Structural Database (CSD) hosted by the Cambridge 
# Crystallographic Data Centre (CCDC).
# 
# Full information about CCDC data access policies and citation 
# guidelines are available at http://www.ccdc.cam.ac.uk/access/V1 
# 
# Audit and citation data items may have been added by the CCDC. 
# Please retain this information to preserve the provenance of 
# this file and to allow appropriate attribution of the data. 
# 
#######################################################################

data_shelx
_database_code_depnum_ccdc_archive 'CCDC 2383470'
loop_
_audit_author_name
_audit_author_address
'Dr. Shobhana Krishnaswamy'
;IIT Madras
India
;
_audit_update_record             
;
2024-09-12 deposited with the CCDC.	2025-09-11 downloaded from the CCDC.
;

_audit_creation_method           SHELXL-2019/3
_shelx_SHELXL_version_number     2019/3
_chemical_name_systematic        ?
_chemical_name_common            ?
_chemical_melting_point          ?
_chemical_formula_moiety         ?
_chemical_formula_sum            'C26 H18 N2 O S'
_chemical_formula_weight         406.48

loop_
_atom_type_symbol
_atom_type_description
_atom_type_scat_dispersion_real
_atom_type_scat_dispersion_imag
_atom_type_scat_source
C C 0.0033 0.0016 'International Tables Vol C Tables 4.2.6.8 and 6.1.1.4'
H H 0.0000 0.0000 'International Tables Vol C Tables 4.2.6.8 and 6.1.1.4'
N N 0.0061 0.0033 'International Tables Vol C Tables 4.2.6.8 and 6.1.1.4'
O O 0.0106 0.0060 'International Tables Vol C Tables 4.2.6.8 and 6.1.1.4'
S S 0.1246 0.1234 'International Tables Vol C Tables 4.2.6.8 and 6.1.1.4'

_space_group_crystal_system      orthorhombic
_space_group_IT_number           19
_space_group_name_H-M_alt        'P 21 21 21'
_space_group_name_Hall           'P 2ac 2ab'

_shelx_space_group_comment       
;
The symmetry employed for this shelxl refinement is uniquely defined
by the following loop, which should always be used as a source of
symmetry information in preference to the above space-group names.
They are only intended as comments.
;

loop_
_space_group_symop_operation_xyz
'x, y, z'
'x+1/2, -y+1/2, -z'
'-x, y+1/2, -z+1/2'
'-x+1/2, -y, z+1/2'

_cell_length_a                   9.2320(7)
_cell_length_b                   9.3771(6)
_cell_length_c                   23.9503(17)
_cell_angle_alpha                90
_cell_angle_beta                 90
_cell_angle_gamma                90
_cell_volume                     2073.4(3)
_cell_formula_units_Z            4
_cell_measurement_temperature    297(2)
_cell_measurement_reflns_used    9840
_cell_measurement_theta_min      2.76
_cell_measurement_theta_max      26.96

_exptl_crystal_description       block
_exptl_crystal_colour            yellow
_exptl_crystal_density_meas      ?
_exptl_crystal_density_method    ?
_exptl_crystal_density_diffrn    1.302
_exptl_crystal_F_000             848
_exptl_transmission_factor_min   ?
_exptl_transmission_factor_max   ?
_exptl_crystal_size_max          0.328
_exptl_crystal_size_mid          0.167
_exptl_crystal_size_min          0.115
_exptl_absorpt_coefficient_mu    0.176
_shelx_estimated_absorpt_T_min   0.944
_shelx_estimated_absorpt_T_max   0.980
_exptl_absorpt_correction_type   multi-scan
_exptl_absorpt_correction_T_min  0.5165
_exptl_absorpt_correction_T_max  0.7455
_exptl_absorpt_process_details   
;
 SADABS-2016/2: Krause, L., Herbst-Irmer, R., Sheldrick G.M. & Stalke D.,
 J. Appl. Cryst. 48 (2015) 3-10.
;
_exptl_absorpt_special_details   ?
_diffrn_ambient_temperature      297(2)
_diffrn_radiation_wavelength     0.71073
_diffrn_radiation_type           MoK\a
_diffrn_source                   'fine focus sealed tube'
_diffrn_measurement_device_type  'Bruker D8 Venture Diffractometer'
_diffrn_measurement_method       '\f and \w scans'
_diffrn_detector_area_resol_mean ?
_diffrn_reflns_number            49411
_diffrn_reflns_av_unetI/netI     0.0253
_diffrn_reflns_av_R_equivalents  0.0490
_diffrn_reflns_limit_h_min       -11
_diffrn_reflns_limit_h_max       11
_diffrn_reflns_limit_k_min       -12
_diffrn_reflns_limit_k_max       12
_diffrn_reflns_limit_l_min       -30
_diffrn_reflns_limit_l_max       30
_diffrn_reflns_theta_min         3.211
_diffrn_reflns_theta_max         27.116
_diffrn_reflns_theta_full        25.242
_diffrn_measured_fraction_theta_max 0.997
_diffrn_measured_fraction_theta_full 0.997
_diffrn_reflns_Laue_measured_fraction_max 0.997
_diffrn_reflns_Laue_measured_fraction_full 0.997
_diffrn_reflns_point_group_measured_fraction_max 0.998
_diffrn_reflns_point_group_measured_fraction_full 0.998
_reflns_number_total             4555
_reflns_number_gt                4290
_reflns_threshold_expression     'I > 2\s(I)'
_reflns_Friedel_coverage         0.751
_reflns_Friedel_fraction_max     0.999
_reflns_Friedel_fraction_full    0.999

_reflns_special_details          
;
 Reflections were merged by SHELXL according to the crystal
 class for the calculation of statistics and refinement.
 
 _reflns_Friedel_fraction is defined as the number of unique
 Friedel pairs measured divided by the number that would be
 possible theoretically, ignoring centric projections and
 systematic absences.
;

_computing_data_collection       'APEX4 (Bruker, 2021)'
_computing_cell_refinement       'APEX4/SAINT (Bruker, 2021)'
_computing_data_reduction        'SAINT/XPREP (Bruker, 2021)'
_computing_structure_solution    'SHELXT 2018/2 (Sheldrick, 2018)'
_computing_structure_refinement  'SHELXL-2019/2 (Sheldrick, 2019), WinGX'
_computing_molecular_graphics    ?
_computing_publication_material  ?
_refine_special_details          ?
_refine_ls_structure_factor_coef Fsqd
_refine_ls_matrix_type           full
_refine_ls_weighting_scheme      calc
_refine_ls_weighting_details     
'w=1/[\s^2^(Fo^2^)+(0.0627P)^2^+0.3170P] where P=(Fo^2^+2Fc^2^)/3'
_atom_sites_solution_primary     ?
_atom_sites_solution_secondary   ?
_atom_sites_solution_hydrogens   geom
_refine_ls_hydrogen_treatment    constr
_refine_ls_extinction_method     none
_refine_ls_extinction_coef       .
_refine_ls_abs_structure_details 
;
 Flack x determined using 1748 quotients [(I+)-(I-)]/[(I+)+(I-)]
 (Parsons, Flack and Wagner, Acta Cryst. B69 (2013) 249-259).
;
_refine_ls_abs_structure_Flack   0.00(2)
_chemical_absolute_configuration ?
_refine_ls_number_reflns         4555
_refine_ls_number_parameters     272
_refine_ls_number_restraints     0
_refine_ls_R_factor_all          0.0422
_refine_ls_R_factor_gt           0.0396
_refine_ls_wR_factor_ref         0.1110
_refine_ls_wR_factor_gt          0.1087
_refine_ls_goodness_of_fit_ref   1.097
_refine_ls_restrained_S_all      1.097
_refine_ls_shift/su_max          0.001
_refine_ls_shift/su_mean         0.000

loop_
_atom_site_label
_atom_site_type_symbol
_atom_site_fract_x
_atom_site_fract_y
_atom_site_fract_z
_atom_site_U_iso_or_equiv
_atom_site_adp_type
_atom_site_occupancy
_atom_site_site_symmetry_order
_atom_site_calc_flag
_atom_site_refinement_flags_posn
_atom_site_refinement_flags_adp
_atom_site_refinement_flags_occupancy
_atom_site_disorder_assembly
_atom_site_disorder_group
C1 C -0.0483(5) 0.9543(4) 0.54590(15) 0.0809(11) Uani 1 1 d . . . . .
H1 H -0.096247 1.031997 0.530415 0.097 Uiso 1 1 calc R U . . .
C2 C -0.0313(4) 0.8297(4) 0.51906(13) 0.0658(9) Uani 1 1 d . . . . .
H2 H -0.065288 0.813005 0.483098 0.079 Uiso 1 1 calc R U . . .
C3 C 0.0445(2) 0.7249(3) 0.55144(9) 0.0371(5) Uani 1 1 d . . . . .
C4 C 0.0899(2) 0.5787(2) 0.54015(8) 0.0334(4) Uani 1 1 d . . . . .
C5 C 0.0584(3) 0.5011(3) 0.48922(9) 0.0413(5) Uani 1 1 d . . . . .
C6 C -0.0294(4) 0.5558(3) 0.44540(12) 0.0629(8) Uani 1 1 d . . . . .
H6 H -0.076479 0.642560 0.450277 0.075 Uiso 1 1 calc R U . . .
C7 C -0.0461(5) 0.4833(4) 0.39611(12) 0.0761(11) Uani 1 1 d . . . . .
H7 H -0.103054 0.522551 0.368009 0.091 Uiso 1 1 calc R U . . .
C8 C 0.0198(5) 0.3535(4) 0.38740(12) 0.0740(10) Uani 1 1 d . . . . .
H8 H 0.010288 0.307334 0.353231 0.089 Uiso 1 1 calc R U . . .
C9 C 0.0991(5) 0.2931(3) 0.42914(12) 0.0660(9) Uani 1 1 d . . . . .
H9 H 0.141275 0.204126 0.423541 0.079 Uiso 1 1 calc R U . . .
C10 C 0.1184(3) 0.3636(3) 0.48097(11) 0.0480(6) Uani 1 1 d . . . . .
C11 C 0.2019(3) 0.3009(3) 0.52415(12) 0.0536(6) Uani 1 1 d . . . . .
H11 H 0.239448 0.209715 0.519178 0.064 Uiso 1 1 calc R U . . .
C12 C 0.2282(3) 0.3714(3) 0.57263(10) 0.0452(5) Uani 1 1 d . . . . .
H12 H 0.281802 0.327359 0.600618 0.054 Uiso 1 1 calc R U . . .
C13 C 0.1746(2) 0.5114(2) 0.58100(8) 0.0335(4) Uani 1 1 d . . . . .
C14 C 0.1691(2) 0.7170(2) 0.64478(9) 0.0373(5) Uani 1 1 d . . . . .
C15 C 0.0835(3) 0.7839(2) 0.60213(10) 0.0392(5) Uani 1 1 d . . . . .
C16 C 0.3064(2) 0.5118(2) 0.67130(8) 0.0347(4) Uani 1 1 d . . . . .
C17 C 0.2534(3) 0.4355(3) 0.71533(9) 0.0406(5) Uani 1 1 d . . . . .
C18 C 0.3536(3) 0.3744(3) 0.75332(10) 0.0521(6) Uani 1 1 d . . . . .
H18 H 0.318650 0.322233 0.783483 0.062 Uiso 1 1 calc R U . . .
C19 C 0.4990(3) 0.3895(3) 0.74707(11) 0.0517(6) Uani 1 1 d . . . . .
H19 H 0.561810 0.347741 0.772655 0.062 Uiso 1 1 calc R U . . .
C20 C 0.5550(3) 0.4685(3) 0.70186(10) 0.0434(5) Uani 1 1 d . . . . .
C21 C 0.7049(3) 0.4869(3) 0.69275(13) 0.0568(7) Uani 1 1 d . . . . .
H21 H 0.772065 0.446985 0.717091 0.068 Uiso 1 1 calc R U . . .
C22 C 0.7494(3) 0.5638(4) 0.64785(15) 0.0682(9) Uani 1 1 d . . . . .
H22 H 0.847583 0.576315 0.640763 0.082 Uiso 1 1 calc R U . . .
C23 C 0.6460(3) 0.6237(4) 0.61255(14) 0.0639(8) Uani 1 1 d . . . . .
H23 H 0.678999 0.677088 0.582386 0.077 Uiso 1 1 calc R U . . .
C24 C 0.4584(2) 0.5318(2) 0.66329(9) 0.0368(4) Uani 1 1 d . . . . .
C25 C 0.0936(3) 0.4082(3) 0.72406(12) 0.0507(6) Uani 1 1 d . . . . .
H25A H 0.071544 0.416064 0.763541 0.061 Uiso 1 1 calc R U . . .
H25B H 0.038462 0.480802 0.704548 0.061 Uiso 1 1 calc R U . . .
C26 C 0.0476(4) 0.2639(4) 0.7036(2) 0.0825(11) Uani 1 1 d . . . . .
H26A H 0.056017 0.260394 0.663698 0.124 Uiso 1 1 calc R U . . .
H26B H -0.051210 0.246889 0.714177 0.124 Uiso 1 1 calc R U . . .
H26C H 0.108561 0.192199 0.719923 0.124 Uiso 1 1 calc R U . . .
N1 N 0.20975(19) 0.5794(2) 0.63174(7) 0.0340(4) Uani 1 1 d . . . . .
N2 N 0.5039(2) 0.6101(3) 0.61888(9) 0.0500(5) Uani 1 1 d . . . . .
O1 O 0.2041(2) 0.7744(2) 0.68897(8) 0.0549(5) Uani 1 1 d . . . . .
S1 S 0.02617(10) 0.95660(8) 0.61094(3) 0.0653(3) Uani 1 1 d . . . . .

loop_
_atom_site_aniso_label
_atom_site_aniso_U_11
_atom_site_aniso_U_22
_atom_site_aniso_U_33
_atom_site_aniso_U_23
_atom_site_aniso_U_13
_atom_site_aniso_U_12
C1 0.108(3) 0.069(2) 0.0656(18) 0.0018(16) -0.0264(19) 0.047(2)
C2 0.082(2) 0.0682(18) 0.0466(14) 0.0007(13) -0.0210(15) 0.0317(17)
C3 0.0331(10) 0.0455(12) 0.0326(10) 0.0041(9) -0.0032(8) 0.0042(9)
C4 0.0320(9) 0.0369(10) 0.0312(9) 0.0035(8) -0.0005(8) -0.0032(8)
C5 0.0460(12) 0.0449(12) 0.0332(10) 0.0021(9) -0.0032(9) -0.0112(10)
C6 0.084(2) 0.0599(17) 0.0452(14) 0.0010(12) -0.0245(14) -0.0035(16)
C7 0.109(3) 0.074(2) 0.0447(15) 0.0022(14) -0.0273(16) -0.016(2)
C8 0.108(3) 0.076(2) 0.0383(13) -0.0113(14) -0.0076(16) -0.030(2)
C9 0.094(2) 0.0522(16) 0.0522(16) -0.0148(13) 0.0023(16) -0.0138(17)
C10 0.0587(15) 0.0426(12) 0.0426(12) -0.0043(10) 0.0018(11) -0.0115(11)
C11 0.0674(17) 0.0375(12) 0.0559(15) -0.0060(11) 0.0018(13) 0.0030(12)
C12 0.0512(14) 0.0398(12) 0.0446(12) 0.0040(10) -0.0045(10) 0.0067(11)
C13 0.0327(10) 0.0367(11) 0.0311(9) 0.0016(8) -0.0005(8) -0.0022(8)
C14 0.0353(10) 0.0411(11) 0.0357(10) -0.0017(9) -0.0074(8) 0.0010(9)
C15 0.0423(11) 0.0339(10) 0.0413(11) -0.0003(9) -0.0046(9) 0.0055(9)
C16 0.0342(10) 0.0383(11) 0.0317(9) 0.0031(8) -0.0065(8) 0.0041(9)
C17 0.0382(11) 0.0449(13) 0.0386(11) 0.0045(9) -0.0012(9) 0.0026(9)
C18 0.0570(16) 0.0604(16) 0.0388(12) 0.0166(12) -0.0033(11) 0.0057(12)
C19 0.0507(14) 0.0598(15) 0.0444(12) 0.0112(11) -0.0161(11) 0.0102(12)
C20 0.0363(11) 0.0459(12) 0.0481(12) -0.0032(11) -0.0113(9) 0.0040(10)
C21 0.0344(12) 0.0645(17) 0.0716(17) -0.0001(14) -0.0118(12) 0.0053(12)
C22 0.0338(12) 0.077(2) 0.094(2) 0.0016(19) 0.0025(14) -0.0041(13)
C23 0.0465(15) 0.0744(19) 0.0709(18) 0.0152(17) 0.0082(14) -0.0085(14)
C24 0.0346(10) 0.0388(10) 0.0370(10) 0.0023(9) -0.0032(8) 0.0007(9)
C25 0.0424(13) 0.0560(14) 0.0538(14) 0.0107(12) 0.0085(11) 0.0008(12)
C26 0.0578(19) 0.069(2) 0.121(3) -0.008(2) 0.021(2) -0.0145(16)
N1 0.0323(8) 0.0376(9) 0.0320(8) 0.0028(7) -0.0064(7) 0.0031(7)
N2 0.0421(11) 0.0561(12) 0.0520(12) 0.0129(10) 0.0002(9) -0.0021(9)
O1 0.0645(12) 0.0530(10) 0.0472(10) -0.0129(8) -0.0208(9) 0.0075(9)
S1 0.0869(6) 0.0470(4) 0.0619(4) -0.0087(3) -0.0171(4) 0.0282(4)

_geom_special_details            
;
 All esds (except the esd in the dihedral angle between two l.s. planes)
 are estimated using the full covariance matrix.  The cell esds are taken
 into account individually in the estimation of esds in distances, angles
 and torsion angles; correlations between esds in cell parameters are only
 used when they are defined by crystal symmetry.  An approximate (isotropic)
 treatment of cell esds is used for estimating esds involving l.s. planes.
;

loop_
_geom_bond_atom_site_label_1
_geom_bond_atom_site_label_2
_geom_bond_distance
_geom_bond_site_symmetry_2
_geom_bond_publ_flag
C1 C2 1.342(5) . ?
C1 S1 1.703(3) . ?
C1 H1 0.9300 . ?
C2 C3 1.434(3) . ?
C2 H2 0.9300 . ?
C3 C15 1.382(3) . ?
C3 C4 1.459(3) . ?
C4 C13 1.402(3) . ?
C4 C5 1.450(3) . ?
C5 C10 1.417(4) . ?
C5 C6 1.422(4) . ?
C6 C7 1.371(4) . ?
C6 H6 0.9300 . ?
C7 C8 1.377(6) . ?
C7 H7 0.9300 . ?
C8 C9 1.363(5) . ?
C8 H8 0.9300 . ?
C9 C10 1.418(4) . ?
C9 H9 0.9300 . ?
C10 C11 1.417(4) . ?
C11 C12 1.358(4) . ?
C11 H11 0.9300 . ?
C12 C13 1.418(3) . ?
C12 H12 0.9300 . ?
C13 N1 1.410(3) . ?
C14 O1 1.231(3) . ?
C14 N1 1.379(3) . ?
C14 C15 1.436(3) . ?
C15 S1 1.716(2) . ?
C16 C17 1.365(3) . ?
C16 C24 1.429(3) . ?
C16 N1 1.448(2) . ?
C17 C18 1.419(3) . ?
C17 C25 1.512(3) . ?
C18 C19 1.358(4) . ?
C18 H18 0.9300 . ?
C19 C20 1.410(4) . ?
C19 H19 0.9300 . ?
C20 C21 1.411(4) . ?
C20 C24 1.414(3) . ?
C21 C22 1.359(5) . ?
C21 H21 0.9300 . ?
C22 C23 1.393(5) . ?
C22 H22 0.9300 . ?
C23 N2 1.327(4) . ?
C23 H23 0.9300 . ?
C24 N2 1.359(3) . ?
C25 C26 1.500(5) . ?
C25 H25A 0.9700 . ?
C25 H25B 0.9700 . ?
C26 H26A 0.9600 . ?
C26 H26B 0.9600 . ?
C26 H26C 0.9600 . ?

loop_
_geom_angle_atom_site_label_1
_geom_angle_atom_site_label_2
_geom_angle_atom_site_label_3
_geom_angle
_geom_angle_site_symmetry_1
_geom_angle_site_symmetry_3
_geom_angle_publ_flag
C2 C1 S1 113.7(2) . . ?
C2 C1 H1 123.1 . . ?
S1 C1 H1 123.1 . . ?
C1 C2 C3 113.2(3) . . ?
C1 C2 H2 123.4 . . ?
C3 C2 H2 123.4 . . ?
C15 C3 C2 109.1(2) . . ?
C15 C3 C4 117.70(19) . . ?
C2 C3 C4 133.1(2) . . ?
C13 C4 C5 118.2(2) . . ?
C13 C4 C3 116.95(19) . . ?
C5 C4 C3 124.75(19) . . ?
C10 C5 C6 116.6(2) . . ?
C10 C5 C4 119.7(2) . . ?
C6 C5 C4 123.7(2) . . ?
C7 C6 C5 121.4(3) . . ?
C7 C6 H6 119.3 . . ?
C5 C6 H6 119.3 . . ?
C6 C7 C8 121.3(3) . . ?
C6 C7 H7 119.4 . . ?
C8 C7 H7 119.4 . . ?
C9 C8 C7 119.6(3) . . ?
C9 C8 H8 120.2 . . ?
C7 C8 H8 120.2 . . ?
C8 C9 C10 121.1(3) . . ?
C8 C9 H9 119.5 . . ?
C10 C9 H9 119.5 . . ?
C5 C10 C11 119.2(2) . . ?
C5 C10 C9 119.8(3) . . ?
C11 C10 C9 120.9(3) . . ?
C12 C11 C10 121.3(2) . . ?
C12 C11 H11 119.4 . . ?
C10 C11 H11 119.4 . . ?
C11 C12 C13 120.6(2) . . ?
C11 C12 H12 119.7 . . ?
C13 C12 H12 119.7 . . ?
C4 C13 N1 121.77(19) . . ?
C4 C13 C12 120.8(2) . . ?
N1 C13 C12 117.40(19) . . ?
O1 C14 N1 122.2(2) . . ?
O1 C14 C15 124.4(2) . . ?
N1 C14 C15 113.42(18) . . ?
C3 C15 C14 126.4(2) . . ?
C3 C15 S1 113.94(17) . . ?
C14 C15 S1 119.64(17) . . ?
C17 C16 C24 121.64(19) . . ?
C17 C16 N1 121.0(2) . . ?
C24 C16 N1 117.36(18) . . ?
C16 C17 C18 118.3(2) . . ?
C16 C17 C25 123.0(2) . . ?
C18 C17 C25 118.6(2) . . ?
C19 C18 C17 122.1(2) . . ?
C19 C18 H18 118.9 . . ?
C17 C18 H18 118.9 . . ?
C18 C19 C20 120.1(2) . . ?
C18 C19 H19 119.9 . . ?
C20 C19 H19 119.9 . . ?
C19 C20 C21 122.8(2) . . ?
C19 C20 C24 119.4(2) . . ?
C21 C20 C24 117.8(2) . . ?
C22 C21 C20 118.9(3) . . ?
C22 C21 H21 120.5 . . ?
C20 C21 H21 120.5 . . ?
C21 C22 C23 119.2(3) . . ?
C21 C22 H22 120.4 . . ?
C23 C22 H22 120.4 . . ?
N2 C23 C22 124.7(3) . . ?
N2 C23 H23 117.7 . . ?
C22 C23 H23 117.7 . . ?
N2 C24 C20 122.9(2) . . ?
N2 C24 C16 118.67(19) . . ?
C20 C24 C16 118.4(2) . . ?
C26 C25 C17 112.6(3) . . ?
C26 C25 H25A 109.1 . . ?
C17 C25 H25A 109.1 . . ?
C26 C25 H25B 109.1 . . ?
C17 C25 H25B 109.1 . . ?
H25A C25 H25B 107.8 . . ?
C25 C26 H26A 109.5 . . ?
C25 C26 H26B 109.5 . . ?
H26A C26 H26B 109.5 . . ?
C25 C26 H26C 109.5 . . ?
H26A C26 H26C 109.5 . . ?
H26B C26 H26C 109.5 . . ?
C14 N1 C13 123.73(17) . . ?
C14 N1 C16 115.41(17) . . ?
C13 N1 C16 120.53(18) . . ?
C23 N2 C24 116.5(2) . . ?
C1 S1 C15 89.99(14) . . ?

loop_
_geom_torsion_atom_site_label_1
_geom_torsion_atom_site_label_2
_geom_torsion_atom_site_label_3
_geom_torsion_atom_site_label_4
_geom_torsion
_geom_torsion_site_symmetry_1
_geom_torsion_site_symmetry_2
_geom_torsion_site_symmetry_3
_geom_torsion_site_symmetry_4
_geom_torsion_publ_flag
S1 C1 C2 C3 0.7(5) . . . . ?
C1 C2 C3 C15 -1.6(4) . . . . ?
C1 C2 C3 C4 -178.8(3) . . . . ?
C15 C3 C4 C13 -2.4(3) . . . . ?
C2 C3 C4 C13 174.7(3) . . . . ?
C15 C3 C4 C5 -179.9(2) . . . . ?
C2 C3 C4 C5 -2.9(4) . . . . ?
C13 C4 C5 C10 -2.8(3) . . . . ?
C3 C4 C5 C10 174.7(2) . . . . ?
C13 C4 C5 C6 178.1(2) . . . . ?
C3 C4 C5 C6 -4.3(4) . . . . ?
C10 C5 C6 C7 -4.6(4) . . . . ?
C4 C5 C6 C7 174.5(3) . . . . ?
C5 C6 C7 C8 1.0(6) . . . . ?
C6 C7 C8 C9 2.4(6) . . . . ?
C7 C8 C9 C10 -1.8(5) . . . . ?
C6 C5 C10 C11 -177.4(3) . . . . ?
C4 C5 C10 C11 3.5(4) . . . . ?
C6 C5 C10 C9 5.1(4) . . . . ?
C4 C5 C10 C9 -174.1(3) . . . . ?
C8 C9 C10 C5 -2.0(5) . . . . ?
C8 C9 C10 C11 -179.5(3) . . . . ?
C5 C10 C11 C12 -1.5(4) . . . . ?
C9 C10 C11 C12 176.0(3) . . . . ?
C10 C11 C12 C13 -1.1(4) . . . . ?
C5 C4 C13 N1 -179.83(19) . . . . ?
C3 C4 C13 N1 2.4(3) . . . . ?
C5 C4 C13 C12 0.2(3) . . . . ?
C3 C4 C13 C12 -177.6(2) . . . . ?
C11 C12 C13 C4 1.8(4) . . . . ?
C11 C12 C13 N1 -178.2(2) . . . . ?
C2 C3 C15 C14 -175.6(3) . . . . ?
C4 C3 C15 C14 2.1(4) . . . . ?
C2 C3 C15 S1 1.7(3) . . . . ?
C4 C3 C15 S1 179.45(17) . . . . ?
O1 C14 C15 C3 178.4(3) . . . . ?
N1 C14 C15 C3 -1.7(4) . . . . ?
O1 C14 C15 S1 1.2(4) . . . . ?
N1 C14 C15 S1 -178.85(17) . . . . ?
C24 C16 C17 C18 -0.6(4) . . . . ?
N1 C16 C17 C18 -178.6(2) . . . . ?
C24 C16 C17 C25 -178.0(2) . . . . ?
N1 C16 C17 C25 3.9(4) . . . . ?
C16 C17 C18 C19 -0.1(4) . . . . ?
C25 C17 C18 C19 177.5(3) . . . . ?
C17 C18 C19 C20 0.3(5) . . . . ?
C18 C19 C20 C21 -179.3(3) . . . . ?
C18 C19 C20 C24 0.2(4) . . . . ?
C19 C20 C21 C22 179.5(3) . . . . ?
C24 C20 C21 C22 0.0(4) . . . . ?
C20 C21 C22 C23 0.8(5) . . . . ?
C21 C22 C23 N2 -0.9(6) . . . . ?
C19 C20 C24 N2 179.6(2) . . . . ?
C21 C20 C24 N2 -0.9(4) . . . . ?
C19 C20 C24 C16 -0.8(3) . . . . ?
C21 C20 C24 C16 178.8(2) . . . . ?
C17 C16 C24 N2 -179.4(2) . . . . ?
N1 C16 C24 N2 -1.2(3) . . . . ?
C17 C16 C24 C20 1.0(3) . . . . ?
N1 C16 C24 C20 179.1(2) . . . . ?
C16 C17 C25 C26 98.4(3) . . . . ?
C18 C17 C25 C26 -79.0(4) . . . . ?
O1 C14 N1 C13 -178.4(2) . . . . ?
C15 C14 N1 C13 1.6(3) . . . . ?
O1 C14 N1 C16 -5.0(3) . . . . ?
C15 C14 N1 C16 175.0(2) . . . . ?
C4 C13 N1 C14 -2.2(3) . . . . ?
C12 C13 N1 C14 177.8(2) . . . . ?
C4 C13 N1 C16 -175.26(19) . . . . ?
C12 C13 N1 C16 4.8(3) . . . . ?
C17 C16 N1 C14 89.8(3) . . . . ?
C24 C16 N1 C14 -88.4(2) . . . . ?
C17 C16 N1 C13 -96.6(3) . . . . ?
C24 C16 N1 C13 85.3(3) . . . . ?
C22 C23 N2 C24 0.1(5) . . . . ?
C20 C24 N2 C23 0.8(4) . . . . ?
C16 C24 N2 C23 -178.8(3) . . . . ?
C2 C1 S1 C15 0.2(4) . . . . ?
C3 C15 S1 C1 -1.2(2) . . . . ?
C14 C15 S1 C1 176.3(3) . . . . ?

loop_
_geom_hbond_atom_site_label_D
_geom_hbond_atom_site_label_H
_geom_hbond_atom_site_label_A
_geom_hbond_distance_DH
_geom_hbond_distance_HA
_geom_hbond_distance_DA
_geom_hbond_angle_DHA
_geom_hbond_site_symmetry_A
_geom_hbond_publ_flag
C2 H2 N2 0.93 2.63 3.367(4) 137.2 2_466 yes

_refine_diff_density_max         0.181
_refine_diff_density_min         -0.292
_refine_diff_density_rms         0.058

_shelx_res_file                  
;
TITL 1215_a.res in P2(1)2(1)2(1)
    shelx.res
    created by SHELXL-2019/3 at 18:08:25 on 04-Jan-2024
CELL  0.71073   9.2320   9.3771  23.9503   90.000   90.000   90.000
ZERR     4.00   0.0007   0.0006   0.0017    0.000    0.000    0.000
LATT  -1
SYMM  1/2 + X, 1/2 - Y, - Z
SYMM  - X, 1/2 + Y, 1/2 - Z
SYMM  1/2 - X, - Y, 1/2 + Z
SFAC  C    H    N    O    S
UNIT  104 72 8 4 4
MERG   2
OMIT     1   1   0
OMIT     0   1   3
EQIV $1 x-1/2, -y+3/2, -z+1
HTAB C2 N2_$1
FMAP   2
PLAN   10
SIZE     0.115   0.167   0.328
ACTA
BOND   $H
CONF
L.S.   4
TEMP    24.00
WGHT    0.062700    0.317000
FVAR       0.71093
C1    1   -0.048296    0.954256    0.545898    11.00000    0.10841    0.06883 =
         0.06557    0.00179   -0.02640    0.04659
AFIX  43
H1    2   -0.096247    1.031997    0.530415    11.00000   -1.20000
AFIX   0
C2    1   -0.031300    0.829678    0.519064    11.00000    0.08249    0.06821 =
         0.04659    0.00071   -0.02103    0.03173
AFIX  43
H2    2   -0.065288    0.813005    0.483098    11.00000   -1.20000
AFIX   0
C3    1    0.044547    0.724877    0.551440    11.00000    0.03308    0.04550 =
         0.03265    0.00407   -0.00320    0.00416
C4    1    0.089914    0.578673    0.540145    11.00000    0.03201    0.03689 =
         0.03121    0.00354   -0.00046   -0.00322
C5    1    0.058405    0.501082    0.489216    11.00000    0.04598    0.04486 =
         0.03320    0.00209   -0.00325   -0.01117
C6    1   -0.029388    0.555776    0.445399    11.00000    0.08356    0.05993 =
         0.04525    0.00100   -0.02453   -0.00349
AFIX  43
H6    2   -0.076479    0.642560    0.450277    11.00000   -1.20000
AFIX   0
C7    1   -0.046095    0.483287    0.396105    11.00000    0.10919    0.07440 =
         0.04469    0.00219   -0.02727   -0.01609
AFIX  43
H7    2   -0.103054    0.522551    0.368009    11.00000   -1.20000
AFIX   0
C8    1    0.019824    0.353497    0.387401    11.00000    0.10781    0.07582 =
         0.03831   -0.01128   -0.00761   -0.03013
AFIX  43
H8    2    0.010288    0.307334    0.353231    11.00000   -1.20000
AFIX   0
C9    1    0.099125    0.293061    0.429143    11.00000    0.09367    0.05220 =
         0.05222   -0.01482    0.00227   -0.01381
AFIX  43
H9    2    0.141275    0.204126    0.423541    11.00000   -1.20000
AFIX   0
C10   1    0.118418    0.363560    0.480974    11.00000    0.05869    0.04264 =
         0.04256   -0.00432    0.00176   -0.01151
C11   1    0.201914    0.300871    0.524148    11.00000    0.06741    0.03752 =
         0.05589   -0.00598    0.00184    0.00300
AFIX  43
H11   2    0.239448    0.209715    0.519178    11.00000   -1.20000
AFIX   0
C12   1    0.228152    0.371378    0.572635    11.00000    0.05123    0.03984 =
         0.04460    0.00401   -0.00446    0.00665
AFIX  43
H12   2    0.281802    0.327359    0.600618    11.00000   -1.20000
AFIX   0
C13   1    0.174554    0.511418    0.581005    11.00000    0.03272    0.03666 =
         0.03108    0.00160   -0.00050   -0.00222
C14   1    0.169094    0.716980    0.644784    11.00000    0.03527    0.04106 =
         0.03567   -0.00174   -0.00743    0.00097
C15   1    0.083468    0.783927    0.602133    11.00000    0.04226    0.03387 =
         0.04134   -0.00027   -0.00457    0.00551
C16   1    0.306381    0.511756    0.671304    11.00000    0.03419    0.03830 =
         0.03170    0.00309   -0.00647    0.00412
C17   1    0.253422    0.435457    0.715329    11.00000    0.03823    0.04493 =
         0.03857    0.00448   -0.00121    0.00256
C18   1    0.353637    0.374351    0.753324    11.00000    0.05703    0.06042 =
         0.03878    0.01660   -0.00327    0.00569
AFIX  43
H18   2    0.318650    0.322233    0.783483    11.00000   -1.20000
AFIX   0
C19   1    0.499032    0.389519    0.747069    11.00000    0.05073    0.05984 =
         0.04444    0.01119   -0.01613    0.01024
AFIX  43
H19   2    0.561810    0.347741    0.772655    11.00000   -1.20000
AFIX   0
C20   1    0.554959    0.468485    0.701857    11.00000    0.03633    0.04588 =
         0.04810   -0.00318   -0.01128    0.00401
C21   1    0.704853    0.486882    0.692748    11.00000    0.03438    0.06454 =
         0.07161   -0.00014   -0.01183    0.00533
AFIX  43
H21   2    0.772065    0.446985    0.717091    11.00000   -1.20000
AFIX   0
C22   1    0.749354    0.563813    0.647847    11.00000    0.03375    0.07726 =
         0.09354    0.00158    0.00250   -0.00414
AFIX  43
H22   2    0.847583    0.576315    0.640763    11.00000   -1.20000
AFIX   0
C23   1    0.646015    0.623737    0.612549    11.00000    0.04646    0.07443 =
         0.07087    0.01522    0.00821   -0.00854
AFIX  43
H23   2    0.678999    0.677088    0.582386    11.00000   -1.20000
AFIX   0
C24   1    0.458375    0.531819    0.663294    11.00000    0.03464    0.03879 =
         0.03702    0.00231   -0.00322    0.00067
C25   1    0.093608    0.408220    0.724063    11.00000    0.04245    0.05600 =
         0.05376    0.01067    0.00853    0.00075
AFIX  23
H25A  2    0.071544    0.416064    0.763541    11.00000   -1.20000
H25B  2    0.038462    0.480802    0.704548    11.00000   -1.20000
AFIX   0
C26   1    0.047603    0.263938    0.703626    11.00000    0.05780    0.06900 =
         0.12057   -0.00764    0.02121   -0.01447
AFIX 137
H26A  2    0.056017    0.260394    0.663698    11.00000   -1.50000
H26B  2   -0.051210    0.246889    0.714177    11.00000   -1.50000
H26C  2    0.108561    0.192199    0.719923    11.00000   -1.50000
AFIX   0
N1    3    0.209751    0.579402    0.631735    11.00000    0.03230    0.03763 =
         0.03203    0.00284   -0.00642    0.00307
N2    3    0.503867    0.610147    0.618880    11.00000    0.04209    0.05609 =
         0.05195    0.01289    0.00021   -0.00207
O1    4    0.204113    0.774413    0.688974    11.00000    0.06448    0.05305 =
         0.04723   -0.01288   -0.02076    0.00752
S1    5    0.026171    0.956597    0.610939    11.00000    0.08694    0.04701 =
         0.06189   -0.00870   -0.01707    0.02819
HKLF    4  1.0  1.00  0.00  0.00  0.00  1.00  0.00  0.00  0.00  1.00


REM  1215_a.res in P2(1)2(1)2(1)
REM wR2 = 0.1110, GooF = S = 1.097, Restrained GooF = 1.097 for all data
REM R1 = 0.0396 for 4290 Fo > 4sig(Fo) and 0.0422 for all 4555 data
REM 272 parameters refined using 0 restraints

END

WGHT      0.0627      0.3170

REM Highest difference peak  0.181,  deepest hole -0.292,  1-sigma level  0.058
Q1    1   0.0567  0.2332  0.7429  11.00000  0.05    0.18
Q2    1   0.0300  0.8653  0.4660  11.00000  0.05    0.18
Q3    1   0.0741  0.3739  0.6936  11.00000  0.05    0.17
Q4    1   0.1802  0.4289  0.7198  11.00000  0.05    0.17
Q5    1  -0.0325  1.0569  0.5158  11.00000  0.05    0.17
Q6    1   0.0319  0.7883  0.5239  11.00000  0.05    0.16
Q7    1   0.2865  0.4519  0.7454  11.00000  0.05    0.16
Q8    1   0.0129  0.9971  0.4743  11.00000  0.05    0.16
Q9    1   0.0794  1.0215  0.4794  11.00000  0.05    0.15
Q10   1   0.2779  0.4399  0.6861  11.00000  0.05    0.15
;
_shelx_res_checksum              1804

# start Validation Reply Form
_vrf_PLAT410_shelx               
;
PROBLEM: Short Intra H...H Contact  H2       ..H6       .       1.78 Ang.  
RESPONSE: This short intramolecular H...H contact is a consequence of 
the shape/geometry of the molecule. 
;
# end Validation Reply Form
